# Supplementary material for: Large herbivores influence plant litter decomposition by altering soil properties and plant quality in a meadow steppe
Source: Sci Rep. 2018 Jun 14;8:9089. doi: 10.1038/s41598-018-26835-1 (PMC6002471; doi:10.1038/s41598-018-26835-1)
Supplement: Supplementary file 1 — Dataset 1 [file 41598_2018_26835_MOESM1_ESM.zip]

Archive with 1 entries (1 files):
- Appendix.pdf
